# Supplementary material for: Nutritional Status Differs by Prescription Opioid Use among Women of Reproductive Age: NHANES 1999–2018
Source: Nutrients. 2023 Apr 14;15(8):1891. doi: 10.3390/nu15081891 (PMC10144164; doi:10.3390/nu15081891)
Supplement: Supplementary file 1 [file nutrients-15-01891-s001.zip]

Archive with 1 entries (1 files):
- nutrients-2344169-supplementary.pdf
